# Supplementary material for: A Novel Nitrite Reductase from Acinetobacter haemolyticus for Efficient Degradation of Nitrite
Source: Biomolecules. 2025 Jan 4;15(1):63. doi: 10.3390/biom15010063 (PMC11764342; doi:10.3390/biom15010063)
Supplement: Supplementary file 1 [file biomolecules-15-00063-s001.zip]

Archive with 1 entries (1 files):
- biomolecules-3364968-supplementary.pdf
